# Supplementary material for: A Ciliary Protein EVC2/LIMBIN Plays a Critical Role in the Skull Base for Mid-Facial Development
Source: Front Physiol. 2018 Oct 25;9:1484. doi: 10.3389/fphys.2018.01484 (PMC6210651; doi:10.3389/fphys.2018.01484)
Supplement: TABLE S1 — Lateral X-ray cephalogram indicates the linear and angular measurements within P0-Cre group at P8 and P28 and within Wnt1-Cre group at P8 and P28. Within each group, the potential gender specific differences were evaluated by comparing control male with control females; and mutant males and mutant females. Occasional significant differences observed were marked in yellow color. [file Table_1.XLSX]

## Sheet: P0-P8
DOD	Genotype	Gender	Sample	N-A	A-Pr	E-Mu	E-Iu	E-Bu	E-Pr	N-Pr	Mu-Pr	Mu-Bu	Mn-Id	Ml-Bl	Pr-Iu	Id-Ii	Ml-Ii	E-So	E-Po	Br-Po	Po-Mu	So-Po	Po-A	Sample	PoEL/SoEL	ANL/SoEL	ANL/PoEL	ANL/PrNL	MnIdL/SoEL	MlBlL/SoEL	MnIdL/PoEL	MlBlL/PoEL	MuBuL/SoEL	MuPrL/SoEL	MuBuL/PoEL	MuPrL/PoEL	PrEL/SoEL	BuEL/SoEL	PrEL/PoEL	BuEL/PoEL	IuEL/SoEL	IuEL/PoEL	MuPrL/PrIuL	MuBuL/PrIuL	MlIiL/IdIiL	MlBlL/IdIiL	MuBrL/PoBrL	ABrL/PoBrL
2013-09-14	Lbn W	F	A1	530.43	221.76	823	814.45	981	1025.52	641.29	474.49	303.6	628.26	235.85	233.95	287.78	415.97	1062.67	1416.9	1247.26	1817.64	978.54	2238.24	A1	55.4	87.6	143.6	18.4	66.2	45	11.5	DIVERGE	60.4	57	6.5	3.3	74.1	74.1	130.3	130.3	64.3	121.2	48.2	59.9	35.5	30.2	104.8	130.7
2013-09-14	Lbn W	F	A2	534.94	195.06	800.27	913.53	1040.94	1025.07	596.46	453.39	348.81	679.15	272.86	268.05	282.57	418.88	1028.76	1488.4	1368.54	1853.47	880.47	2319.59	A2	49.9	92.4	142.2	33	67.3	56	17.8	12.8	73	81.7	20.9	28.8	70.4	69.9	119.7	119.8	67.9	68.4	38	35.5	34.6	34.6	106.8	132.3
2013-09-14	Lbn W	F	A3	547.02	201.72	724.42	868.18	1035.55	981.62	579.97	492.79	402.35	829.7	307.68	259.05	225.07	413.71	1044.67	1555.45	1247.21	1812.31	830.23	2307.96	A3	39.4	101.3	140.6	21	64.4	53.1	24.6	15.3	69.3	45.8	29.1	4.6	88.7	78.2	128.2	117.1	75.8	116.2	66.6	83.7	31.1	28	103.6	129.8
2013-09-15	Lbn W	F	A1	592.22	242.11	548	903.82	788	1023.44	686.05	504.82	383.89	638.62	218.48	280.86	311.17	421.99	1089.84	1795	1157.48	1867.97	996.98	2402	A1	29.2	116.8	145.9	21.9	46.2	31.3	16.8	2.1	54.9	53.8	25.7	13	82.5	86	127.5	115.1	84.2	113.4	63	79.7	32.1	32.1	107.1	130.4
2013-09-15	Lbn W	F	A3	582.83	284.98	487	790.18	710	1040.24	689.97	474.43	374.9	750.09	326.31	173.62	238.82	429.05	1167.26	1788	1053.9	1813.19	909.22	2346.03	A3	26.5	121.2	147.7	25.1	46.8	30.9	20	3.9	51.1	60.8	24.4	18.2	80.8	88.9	124.8	115.6	88.5	115.2	68.8	86.2	34.6	24.9	107.6	128.5
2013-09-15	Lbn W	F	A5	592.33	239.5	521	850.82	775	1062.43	693.65	544.37	452.9	811.55	303.5	229.56	322.98	437.96	1177.5	1809	1135.01	1832.35	936.95	2393.9	A5	27.5	120	147.4	23.1	48.4	28.6	20.7	0.6	47	52.7	20.4	14	90.5	91.8	125.3	119.5	88.9	116.4	62.5	70.9	34.2	34.2	107.7	131.4
2013-09-15	Lbn W	F	A6	620.38	243.05	564	873.67	796	1068.87	706.66	556.19	457.4	753.41	319.17	228.5	318.71	506.82	1188.35	1793	1106.1	1820.95	936.19	2389.82	A6	28.4	117.9	146.2	19.4	46.7	33.5	18.2	4.7	47.7	59.2	19	14.7	80.9	88.9	126.2	117.3	87.4	115.8	61.1	71.8	33	33	106	130.5
2013-09-15	Lbn W	F	A7	656.63	222.5	597	943.48	831	1121.55	714.98	506.75	423.97	642.21	289.44	274.19	347.61	451.14	1015.24	1582	1098.14	1897.1	991.66	2432.54	A7	37.5	112.6	150.1	17.5	50.1	35.2	12.9	1.9	50.5	56.4	13.5	7.2	80.2	91.7	130.8	129.1	87.7	125.2	68.3	92.1	28.3	28.3	109.5	132.8
2013-09-15	Lbn W	F	A9	566.56	238.88	552	896.43	811	1022.85	661.08	475.53	344.67	544.5	272.99	243.71	350.6	444.19	1185.13	1793	1068.48	1858.39	954.1	2346.24	A9	29.2	120	149	20.3	43.4	28.7	13.9	0.1	49.7	58.1	20.7	4.5	78.1	91.4	129.4	120.5	89.1	118.2	62.1	70.9	25.1	25.1	111.8	133.8
			Average	580.371	232.173	624.077	872.729	863.166	1041.29	663.346	498.084	388.054	697.499	282.92	243.499	298.368	437.746	1106.6	1668.97	1164.68	1841.49	934.927	2352.92	Average	35.8889	109.978	145.856	22.1889	53.2778	38.0333	17.3778	5.175	55.9556	58.3889	20.0222	12.0333	80.6889	84.5444	126.911	120.478	81.5333	112.222	59.8444	72.3	32.0556	30.0444	107.211	131.133
			SD	38.8254	24.969	118.05	45.8393	115.641	37.0904	45.4627	32.1276	48.5951	89.094	34.7111	30.8688	41.6555	27.3331	68.3197	147.957	97.4722	27.7877	51.5671	55.9415	SD	9.9778	12.1475	2.97923	4.41423	9.1536	9.99578	3.91515	5.35461	9.00791	9.23609	6.33873	7.76531	5.96274	7.85071	3.23812	5.23297	9.16115	15.8517	9.6251	15.9239	3.22666	3.48237	2.28981	1.53333
2013-09-14	Lbn W	M	A1	470.05	200.33	494	712.07	644	736	518.79	395.26	301.4	671.8	248.92	210.2	91.63	322.08	1063.96	1575	880.1	1681.93	884.73	2101.12	A1	32.4	119.5	151.6	34	39.6	28.5	7.2	4	45.3	49.9	12.6	17.6	91.5	87.8	124.5	120.8	88.4	121.3	67.6	95.5	44.1	34.8	108.3	129.8
2013-09-14	Lbn W	M	A6	568.52	241.05	534	896.13	808	1081.81	677.77	574.96	464.65	779.29	320.16	241.21	257.95	453.58	1191.44	1771	1148.31	1814.84	949.93	2372.04	A6	30	120.4	150.3	18.4	41.2	30.6	11.5	0.9	50.5	50.2	20.7	7	85.9	89.9	131.6	119.9	89.3	119.3	71.6	92.5	34.2	31.6	107.4	133.5
2013-09-14	Lbn W	M	A9	556.06	190.87	535	839.24	752	981.27	615.54	454.54	357.49	725.67	260.44	270.93	268.84	392.1	1191.24	1724	1050.86	1805.49	895.22	2279.13	A9	29.1	117.7	146.8	19.5	44.2	27.4	15.4	1.4	51.9	54.9	22.7	10.7	83.5	87.1	128.8	116.4	86.6	116	65.6	78.4	29.6	29.6	108.1	129.8
2013-09-15	Lbn W	M	A3	561.12	228.99	500	813.26	733	983.23	622.56	482.45	344.05	567.87	259.31	224.22	213.44	367.81	1152.22	1745	1039.55	1717.73	909.7	2214.81	A3	28.1	122.5	150.7	24.6	43.2	30.6	15.2	2.4	50	56	22	10.7	83.4	89.6	128.4	117.7	89.3	117.4	74.3	84.1	29.2	28	107.6	129.5
2013-09-15	Lbn W	M	A4	550.78	208.08	483	795.98	707	1013.24	619.98	458.78	341.54	847.85	273.56	240.99	268.06	404.47	1155.21	1762	1130.4	1819.43	886.11	2322.93	A4	26.1	119.7	145.9	21.8	44.9	27.9	18.8	2.3	54.3	53.9	28.4	15.2	86.7	88.2	123.6	114.3	88	114.1	66.8	87	30.7	30.7	106.9	128.1
2013-09-15	Lbn W	M	A7	598.27	215.52	510	838.88	714	1018.89	653.96	473.83	378.81	802.77	281.57	276.14	304.32	456.84	1183.6	1825	1169.35	1856.77	900	2384.95	A7	24.8	120.3	145.2	21.3	43.6	28.9	18.8	4.4	47	53.1	21.9	13.6	83.6	90.1	126.3	114.9	88.4	113.3	68.3	91.7	31.1	31.3	105.6	128.2
			Average	550.8	214.14	509.333	815.927	726.333	969.073	618.1	473.303	364.657	732.542	273.993	243.948	234.04	399.48	1156.28	1733.67	1069.76	1782.7	904.282	2279.16	Average	28.4167	120.017	148.417	23.2667	42.7833	28.9833	14.4833	2.56667	49.8333	53	21.3833	12.4667	85.7667	88.7833	127.2	117.333	88.3333	116.9	69.0333	88.2	33.15	31	107.317	129.817
			SD	39.2049	16.9091	19.5078	55.8184	49.4593	109.403	49.5629	53.3413	50.3501	92.4364	23.155	23.483	69.0221	47.064	44.2444	77.3901	97.4733	61.5948	22.0834	97.9568	SD	2.49628	1.42176	2.52284	5.17805	1.8243	1.2348	4.09407	1.26842	2.97975	2.26863	4.64091	3.44561	2.86337	1.13932	2.72091	2.40601	0.912262	2.79821	2.99147	5.7492	5.15453	2.07926	0.89334	1.79017
			Ttest	0.203174	0.173157	0.0467919	0.0663818	0.0243131	0.112425	0.113847	0.315448	0.417046	0.505763	0.615196	0.977928	0.056508	0.0871097	0.166477	0.37586	0.109121	0.0363526	0.223185	0.108518	Ttest	0.118173	0.0832904	0.13087	0.694149	0.0228375	0.0606392	0.2222	0.300455	0.158473	0.21468	0.68114	0.906596	0.0938033	0.24315	0.869357	0.221953	0.115425	0.517029	0.0547959	0.0478823	0.645722	0.583382	0.921745	0.179906
Mutant				Linear Measurement (pixels)																					Angular Measurement (Degrees)
DOD	Genotype	Gender	Sample	N-A	A-Pr	E-Mu	E-Iu	E-Bu	E-Pr	N-Pr	Mu-Pr	Mu-Bu	Mn-Id	Ml-Bl	Pr-Iu	Id-Ii	Ml-Ii	E-So	E-Po	Br-Po	Po-Mu	So-Po	Po-A	Sample	PoEL/SoEL	ANL/SoEL	ANL/PoEL	ANL/PrNL	MnIdL/SoEL	MlBlL/SoEL	MnIdL/PoEL	MlBlL/PoEL	MuBuL/SoEL	MuPrL/SoEL	MuBuL/PoEL	MuPrL/PoEL	PrEL/SoEL	BuEL/SoEL	PrEL/PoEL	BuEL/PoEL	IuEL/SoEL	IuEL/PoEL	MuPrL/PrIuL	MuBuL/PrIuL	MlIiL/IdIiL	MlBlL/IdIiL	MuBrL/PoBrL	ABrL/PoBrL
2013-09-14	Lbn H	F	A4	568.66	245.75	519	830.07	726	1061.54	1061.54	1061.54	1061.54	1061.54	1061.54	1061.54	1061.54	1061.54	1061.54	1061.54	1061.54	1061.54	1061.54	2249.73	A4	32.5	120.1	152.3	23.7	43.9	28.5	11.2	3.6	47.5	64.4	15.5	10.8	75.6	88.6	126.7	121.1	89.8	122.3	37.8	59.3	31	30.1	107.7	130.5
2013-09-14	Lbn H	F	A5	608.84	231.63	599	794.97	680	1064.59	1064.59	1064.59	1064.59	1064.59	1064.59	1064.59	1064.59	1064.59	1064.59	1064.59	1064.59	1064.59	1064.59	2294.24	A5	30	117.1	149.9	19.7	36.5	17	3.9	14.6	32.1	56.2	0.7	6.1	76.8	86.7	125.5	119.3	86.1	118.8	67.4	92.3	43.7	43.7	109.8	135
2013-09-14	Lbn H	F	A7	518.7	198.92	541	777.45	715	951.54	951.54	951.54	951.54	951.54	951.54	951.54	951.54	951.54	951.54	951.54	951.54	951.54	951.54	2252.29	A7	30.1	119.8	149.9	22.8	43.1	35.9	12.9	5.9	41.9	50.2	11.8	5.6	79.5	89.4	126.6	119.6	89.7	119.9	68.6	85	45	42.6	101.9	125.9
2013-09-14	Lbn H	F	A8	502.13	198.15	567	780.14	685	970.51	564.01	509.69	358.32	566.68	222.16	227.85	190.48	310.02	1093.68	1642	1053.9	1669.31	936.28	2166.46	A8	32.9	115.3	148.4	25.2	40	14.5	7	19.3	43.1	58.2	10.3	5.2	70.7	81	125.7	113.8	82.3	115.3	60.6	76.3	43.3	20.1	99.5	126.5
2013-09-14	Lbn H	F	A10	575.57	234.32	552	828.94	696	939.48	682.29	409.27	261.4	557.27	154.36	194.78	188.44	289.71	1116.73	1690	1036.94	1804.37	957.56	2224.14	A10	32.5	111.6	144.3	14.8	42.5	27	10	5.9	51.7	45.6	20.2	3.9	74.4	80.3	127.1	112.6	83.1	115.5	60.8	91.5	28.6	28.6	105.9	126.3
2013-09-15	Lbn H	F	A2	585.94	273.31	532	826.46	731	1055.97	689.54	601.62	493.64	689.24	325.08	162.14	180.71	417.95	1121.54	1780	1090.13	1710.14	972.98	2350.37	A2	29.4	119.4	148.6	22.7	46.4	39.5	17.2	10.3	45.2	57.5	16.2	11.8	78.8	88	124	117.2	90.7	120	80.5	96.5	40.9	40.9	100.3	127.2
2013-09-15	Lbn H	F	A4	580.67	242.07	531	786.98	677	947.71	637.1	443.11	327.89	507.01	262.38	181.36	242.58	394.07	1101.89	1755	1134.01	1822.17	957.47	2336.11	A4	29.1	116.7	145.9	20.4	43.8	30.1	15.3	1.3	43.9	49.7	14.4	4.6	79.1	86.4	124.1	115.4	87.8	116.9	65.8	82.9	32.1	24.3	103.8	126.8
2013-09-15	Lbn H	F	A8	587.5	238.26	535	815.79	761	1026.19	663.89	450.82	381.3	631.27	248.48	170.75	218.2	375.35	1089.41	1685	968.67	1783.49	978.12	2271.66	A8	33.2	115	148.4	23.6	44.9	29.9	11.7	2.8	51.6	68.2	19	18.3	72	86.6	123.4	120.1	88.7	122.2	79	90.8	31.8	33.3	109	130.6
			Average	566.001	232.801	547	805.1	708.875	1002.19	789.313	686.522	612.528	753.642	536.266	501.819	512.26	608.096	1075.12	1453.71	1045.16	1483.39	985.01	2268.12	Average	31.2125	116.875	148.463	21.6125	42.6375	27.8	11.15	7.9625	44.625	56.25	13.5125	8.2875	75.8625	85.875	125.387	117.388	87.275	118.862	65.0625	84.325	37.05	32.95	104.737	128.6
			SD	34.1425	23.121	23.9113	21.1567	27.6651	51.6649	189.497	270.176	327.382	219.123	383.151	407.625	399.573	327.549	50.8906	335.3	56.2604	358.827	46.6219	55.8349	SD	1.60346	2.7211	2.31243	3.06816	2.89566	7.95974	4.00468	5.88046	5.85721	7.13723	5.74683	4.65415	3.10239	3.17598	1.3119	2.94679	2.95497	2.57824	12.4118	11.1713	6.33818	8.20823	3.70774	2.97405
2013-09-14	Lbn H	M	A3	579.26	230.52	530	760.1	694	666	685.13	390.53	303.68	680.52	223.84	179.21	145.85	334.33	1071.46	1610	970.98	1734.36	921.41	2131.06	A3	33.1	113.4	146.2	19.4	40.8	28.8	7.5	4.2	47.4	29.5	14.4	4.1	98.2	86.5	131.2	119.5	86.2	119.2	62.1	82.6	48.6	35.2	107.1	128.8
2013-09-14	Lbn H	M	A5	456.41	273.64	569	732.3	666	698	590.51	325.61	182.49	569.87	159.98	178.34	199	279.51	1020.08	1540	1060.82	1834.68	924.94	2146.22	A5	35.5	114	149.7	26.8	36.1	27.5	0.7	4.4	37	22	1.7	12.4	103.9	91.4	139.5	127	89.3	124.8	38.1	53.2	29.3	22.2	108.8	131.8
2013-09-15	Lbn H	M	A1	560.5	226.14	505	765.56	620	950.99	686.64	506.81	403.69	787.55	337.15	192.97	229.59	447.36	1055.3	1710	1084.39	1786.32	953.23	2310.23	A1	29.9	116.5	146.3	21.2	45.5	29.1	15.8	0.4	38.9	50.3	9	11.8	75	86.7	123	116.6	89	118.9	68.8	75.3	42.6	31.4	101	125.9
2013-09-15	Lbn H	M	A2	587.66	210.51	455	749.03	717	946.93	627.82	456.74	430.86	675.33	292.36	203.53	223.9	365.38	1066.07	1735	1071.74	1734.35	930.89	2258.09	A2	27.6	119	146.2	23.5	45.4	30.3	17.5	1.8	53	67.2	25.5	23.1	74.4	89.9	120.1	117.4	92.1	119.7	75.1	86.9	39.1	39.1	103.1	125.1
2013-09-15	Lbn H	M	A5	526.23	223.5	474	743.15	654	996.86	614.67	474.99	356.56	774.68	261.58	201.08	202.94	366.29	1094.74	1723		1738.37	893.07	2243.11	A5	26.9	119.1	146	21	48.8	27.7	22	1.5	46.5	55.1	20.2	12.1	77.4	88.2	122.9	115.2	88.7	115.7	64.9	80	41	23.1	107.3	127.4
2013-09-15	Lbn H	M	A6	536.29	206.61	608	831.82	746	918.62	591.74	451.45	289.29	609.36	203.25	188.1	188.4	347.24	1046.77	1573	1147.97	1744.5	943.12	2222.86	A6	35.5	108.7	144.6	33	54.9	39.8	19.5	4.8	47.3	45.6	13	3	74.1	81.8	125	117.2	84.8	120.2	53.3	75.8	45.9	38.6	101.6	128.3
			Average	541.058	228.487	523.5	763.66	682.833	862.9	632.752	434.355	327.762	682.885	246.36	190.538	198.28	356.685	1059.07	1648.5	1067.18	1762.1	927.777	2218.6	Average	31.4167	115.117	146.5	24.15	45.25	30.5333	13.8333	2.85	45.0167	44.95	13.9667	11.0833	83.8333	87.4167	126.95	118.817	88.35	119.75	60.3833	75.6333	41.0833	31.6	104.817	127.883
			SD	43.6215	21.8902	52.8165	32.3528	41.5228	130.277	39.7178	59.7779	82.0443	79.1855	58.3347	9.73738	27.4027	49.8911	22.9513	77.2113	56.8135	37.119	18.9126	62.552	SD	3.49877	3.61082	1.54488	4.59991	5.90671	4.24683	7.40173	1.68102	5.45448	15.2345	7.61723	6.60541	12.3303	3.04271	6.56119	3.87402	2.33577	2.68126	11.9547	10.7853	6.12084	6.81738	3.03063	2.17057
			Ttest	0.288388	0.749117	0.32218	0.0201583	0.217465	0.0256729	0.0900788	0.0597486	0.0778917	0.497955	0.114656	0.108981	0.100582	0.110033	0.518009	0.220678	0.542187	0.104842	0.0221149	0.174382	Ttest	0.894803	0.355056	0.121606	0.274755	0.333388	0.49311	0.436416	0.0797876	0.907988	0.11328	0.908234	0.406772	0.129998	0.413468	0.554764	0.481868	0.508938	0.572606	0.523876	0.200804	0.289991	0.767235	0.969125	0.652388

## Sheet: P0-P28
Control				Linear Measurement (pixels)																					Angular Measurement (Degrees)
DOD	Genotype	Gender	Sample	N-A	A-Pr	E-Mu	E-Iu	E-Bu	E-Pr	N-Pr	Mu-Pr	Mu-Bu	Mn-Id	Ml-Bl	Pr-Iu	Id-Ii	Ml-Ii	E-So	E-Po	Br-Po	Po-Mu	So-Po	Po-A	Sample	PoEL/SoEL	ANL/SoEL	ANL/PoEL	ANL/PrNL	MnIdL/SoEL	MlBlL/SoEL	MnIdL/PoEL	MlBlL/PoEL	MuBuL/SoEL	MuPrL/SoEL	MuBuL/PoEL	MuPrL/PoEL	PrEL/SoEL	BuEL/SoEL	PrEL/PoEL	BuEL/PoEL	IuEL/SoEL	IuEL/PoEL	MuPrL/PrIuL	MuBuL/PrIuL	MlIiL/IdIiL	MlBlL/IdIiL	MuBrL/PoBrL	ABrL/PoBrL
2013-07-01	Lbn W	F	Female A1	973.62	275.48	842	1389.65	1196	1220	1036.28	982.73	767.63	1061.02	414.43	492.37	592.5	777.13	1473.32	2100	1458.08	2244.28	1134.43	3221.43	Female A1	30.18	124.3	149.7	15.9	46.7	32.4	28.8	10	40.1		6.6	5.3			142	128.8		121.6	57.4	68	21.3	20.3	104.5	139.5
2013-08-19	Lbn W	F	Female H2	973.61	294.1	645	1140.31	998	990	1187.35	898.62	725.51	890.85	304.3	471.68	535.49	641.9	1258.36	2020	1261.17	2295.69	1117.59	3203.61	Female H2	29.6	122	151.8	14	47.9	31.7	17.9	2.2	42.7	31.9	13	2.3	107.8	97	137.5	126.7	93.5	123.2	64.3	77.8	24.1	26.5	107.6	138.4
2013-08-19	Lbn W	F	Female H3	1008.32	225.78	758	1262.59	1057	1026	988.27	862.84	653.93	1045.19	332.31	533.51	532.75	680.33	1457.34	2218	1352.97	2355.03	1148.7	3217.37	Female H3	27.7	127.8	155.3	12.5	45.2	21.7	17.8	6.2	32.8	14.5	5.1	13.1	119.1	101.7	146.8	129.3	95	122.7	57.1	74.6	25.1	24.6	115.6	144.6
2013-08-19	Lbn W	F	Female H4	890.58	313.14	715	1315.72	1096	1111	944.7	924.29	751.04	910.52	387.85	443.45	592.54	771.46	1462.51	2195	1389.78	2240.45	1111.55	3122.98	Female H4	27	125.6	152.9	19.7	40	37.7	12.8	10.2	39.9	27.4	12.9	0.5	112.9	99.9	140	127	94	121	66.6	79.3	29.7	36.9	107.3	130.4
2013-10-07	Lbn W	F	A1	909.38	190.37	695	1239.29	1028	938	869.46	908.9	748.48	960.84	392.68	536.83	460.18	697.21	1261.84	2053	1289.42	2072.8	1197.63	3001.87	A1	32.4	120.5	152.9	11.9	57.9	34	25.4	1.6	40.3	20.1	8	0.4	115.5	97.2	147.7	129.5	92.2	124.5	68	86.8	24.7	24.7	105.4	137.7
			Average	951.102	259.774	731	1269.51	1075	1057	1005.21	915.476	729.318	973.684	366.314	495.568	542.692	713.606	1382.67	2117.2	1350.28	2241.65	1141.98	3153.45	Average	29.376	124.04	152.52	14.8	47.54	31.5	20.54	6.04	39.16	23.475	9.12	4.32	113.825	98.95	142.8	128.26	93.675	122.6	62.68	77.3	24.98	26.6	108.08	138.12
2013-07-01	Lbn W	M	Male A1	1158.91	343.51	657	1307.94	1099	1191	1248.98	899.59	686.61	823.84	322.01	439.79	571.35	663.56	1443.94	2187	1494.78	2349.17	1081.75	3298.86	Male A1	25.5	126.9	152.3	15.7	40.1	20.8	14.6	4.5	38.5	27.8		2.3	61	72.9	144.6	132.8	80.6	124.9	62.9	72.8	22.8	25.5	111	140.3
2013-08-19	Lbn W	M	Male A3	1011.71	291.54	730	1372.62	1154	1176	1082.19	928.86	742.13	952.7	345.38	506.31	598.15	720.75	1475.98	2171	1382.16	2332.48	1155.51	3248.55	Male H7	29.8	125.2	154.9	15.6	41.3	26.6	11.2	3.6	39.8	26.7	10.1	3.3	114.9	102	144.9	131.9	93.5	123.4	63.3	75.2	20.8	25.2	115.9	145.1
2013-10-07	Lbn W	M	A1	869.9	221.89	787	1422.23	1203	1170	868.74	1026.49	827.21	990.34	340.32	572.85	619.85	678.34	1464.49	2168	1401.57	2253.27	1125.87	3292.61	A1	28.6	125.3	153.9	16.6	43.3	30.2	14.7	1.5	38.9	21.7	10.2	6.9	116.9	100.5	145.4	128.9	94.2	122.7	62.9	81.5	24.2	24.2	108.4	141.5
2013-10-07	Lbn W	M	A2	1055.5	221.39	725	1382.46	1173	1178	1093.36	886.36	690.82	999.67	297.34	552	557.16	630.97	1440.79	2114	1259.87	2337.11	1144.1	3218.2	A2	30.8	124.8	155.6	12.7	41.3	28.6	10.3	2.5	44.8	24.8	14	5.9	117.2	100.3	147.9	131.1	94.1	124.8	63.6	82.3	25.2	28.7	119.6	145.1
2013-10-07	Lbn W	M	A3	1114.65	240.59	735	1382.42	1201	1161	1123.08	917.79	732.34	927.25	329.44	533.63	594.58	709.04	1440.22	2167	1349.37	2369.11	1206.41	3307.25	A3	31.7	125.1	156.5	12.8	43.8	31.3	12.1	0.4	43.9	22.8	12	8.9	117.9	100.8	149.6	132.5	95.4	127.1	61.7	82.2	25.6	32.6	117.9	146.8
			Average	1042.13	263.784	726.8	1373.53	1166	1175.2	1083.27	931.818	735.822	938.76	326.898	520.916	588.218	680.532	1453.08	2161.4	1377.55	2328.23	1142.73	3273.09	Average	29.28	125.46	154.64	14.68	41.96	27.5	12.58	2.5	41.18	24.76	11.575	5.46	105.58	95.3	146.48	131.44	91.56	124.58	62.88	78.8	23.72	27.24	114.56	143.76
			Ttest	0.133264	0.905593	0.917101	0.0507956	0.0490615	0.0449701	0.364237	0.619048	0.845403	0.476174	0.114433	0.410715	0.12721	0.31549	0.201812	0.309242	0.613401	0.12833	0.977263	0.0295342	Ttest	0.94849	0.321182	0.105287	0.942824	0.0999338	0.2523	0.0298196	0.110986	0.370115	0.733496	0.262814	0.678828	0.540653	0.588326	0.130711	0.00829882	0.525771	0.0764825	0.933343	0.692911	0.457123	0.844931	0.05484	0.0607022
Mutant				Linear Measurement (pixels)																					Angular Measurement (Degrees)
DOD	Genotype	Gender	Sample	N-A	A-Pr	E-Mu	E-Iu	E-Bu	E-Pr	N-Pr	Mu-Pr	Mu-Bu	Mn-Id	Ml-Bl	Pr-Iu	Id-Ii	Ml-Ii	E-So	E-Po	Br-Po	Po-Mu	So-Po	Po-A	Sample	PoEL/SoEL	ANL/SoEL	ANL/PoEL	ANL/PrNL	MnIdL/SoEL	MlBlL/SoEL	MnIdL/PoEL	MlBlL/PoEL	MuBuL/SoEL	MuPrL/SoEL	MuBuL/PoEL	MuPrL/PoEL	PrEL/SoEL	BuEL/SoEL	PrEL/PoEL	BuEL/PoEL	IuEL/SoEL	IuEL/PoEL	MuPrL/PrIuL	MuBuL/PrIuL	MlIiL/IdIiL	MlBlL/IdIiL	MuBrL/PoBrL	ABrL/PoBrL
2013-07-01	Lbn H	F	Female A2	901.56	260.63	640	1316.6	1106	1130	955.41	938.81	755.46	952.25	478.66	447.74	550.77	817.88	1390.28	2130	1384.31	2249.19	1151.01	3189.76	Female A2	29.7	125.9	156.2	15.4	52.9	31.7	23	1.7	42.7	26.6	12.7	3.1	118.8	103.4	148.5	133.1	99.5	129.3	69.8	88.9	27.7	29.3	112.5	142.1
2013-07-01	Lbn H	F	Female A3	964.52	199.71	600	1166.17	1000	914	949.59	834.88	723.35	969.73	532.46	456.87	502.09	835.28	1304.55	2070	1323.49	2091.54	1136.91	2962.89	Female A3	29.7	123.2	153	11.7	47	38.7	17.1	8.9	45.5	24.6	15.3	5.5	115.8	98.3	145.5	128	94.9	124.6	73.4	92.2	28.9	35.1	108.2	137.3
2013-08-19	Lbn H	F	Female H1	974.23	310.25	664	1267.54	1062	1085	1005.12	844.72	730.18	966.18	344.41	306.65	481.94	671.08	1471.27	2249	1388.34	2008.14	1120	2940.52	Female H1	25.6	126.8	152.4	18.5	48.6	29.8	23	4.4	40.2	27	14.7	1.5	115.4	101.8	141.2	127.4	94.1	119.8	70.4	83	21.2	20.6	112.6	140
2013-08-19	Lbn H	F	Female H8	963.55	226.55	608	1145.38	945	930	963.77	844.17	669.64	855.75	375.98	437.95	492.47	674.52	1292.76	2112	1249.67	2130.36	1177.23	3027.53	Female H8	29.7	125.5	155.2	13.2	53.4	39.7	23.3	9.9	41.1	23.3	11.5	6.5	117.3	99.1	147	128.8	95.4	125.1	68.1	85.4	26.5	33.9	109.8	137.5
2013-08-19	Lbn H	F	Female H9	959.36	290.91	575	1149.05	974	966	1021.55	777.32	673.62	848.01	485.51	323.46	554.69	857.31	1198.15	1989	1367.63	2056.09	1127.1	2875.69	Female H9	30.2	123	153.4	16.5	56.3	40.8	26.3	10.9	44.1	31.4	14.2	1.3	112	100.7	142.3	130.8	97.4	127.6	77.7	92.5	27.7	35.8	104.4	134.6
2013-08-19	Lbn H	F	Female H10	1001.48	287.57	648	1211.92	1043	997	1010.21	799.18	715.61	981.4	316.89	361.4	403.06	610.4	1198.53	1986	1198.43	2020.21	1162.55	2926.75	Female H10	32.1	117.6	149.5	16.8	48.9	35.4	16.3	2.6	47.8	34.1	15.4	1.9	105.8	94.6	138	126.7	90.4	122.6	77	90.9	21	25.9	106.4	136
2013-08-19	Lbn H	F	Female H11	858.46	303.68	701	1049.58	903	903	896.05	693.85	562.75	939.38	284.68	238.53	388.73	578.87	1228	1938	1112	1972.49	1148	2738.77	Female H11	33.4	117.4	147.4	19.6	40.2	34.8	26.3	3.8			7.9	1.1			130.9	120.9		119.6	71.8	78	30.7	25.7	107.7	137.2
2013-10-07	Lbn H	F	A2	1174.12	275.89	732	1328.83	1102	1166	1243.52	823.46	587.11	761.77	275.14	478.54	552.77	606.22	1421.77	2116	1273.11	2329.98	1121.23	3161.28	A2	29.5	123.2	152.6	12.3	46.2	24.7	16.9	5.2	43.6	28.1	14.2	1.7	113.2	98.3	142.8	127.8	92.4	121.9	58.8	75.5	23.7	23.7	118.2	142.8
2013-10-07	Lbn H	F	A3	943.05	249.04	683	1262.27	1010	988	940.02	769.75	616.08	885.57	277.23	456.57	459.79	580.61	1298.66	2026	1256	2121.96	1130	2967.5	A3	31	120.6	151.5	15	46.8	30.3	15.8	0.9	44.9	28.1	13.6	3	108.3	93.6	139.4	124.7	90.1	121.1	75.6	92.5	24.1	24.1	109.6	138.6
2013-10-07	Lbn H	F	A4	1005.46	270.95	770	1232.79	1041	1111	1047.83	834.02	601.96	897.28	252.72	377.61	526.54	578.14	1237	2034	1224.19	2123.95	1173	3009.75	A4	30.7	120.4	148.1	15	41.7	32.1	34.7	3.7			11.7	0.7			135.2	121		117.5	55.3	68.7	23.6	23.6	108.4	135.7
			Average	974.579	267.518	662.1	1213.01	1018.6	1019	1003.31	816.016	663.576	905.732	362.368	388.532	491.285	681.031	1304.1	2065	1277.72	2110.39	1144.7	2980.04	Average	30.16	122.36	151.93	15.4	48.2	33.8	22.27	5.2	43.7375	27.9	13.12	2.63	113.325	98.725	141.08	126.92	94.275	122.91	69.79	84.76	25.51	27.77	109.78	138.18
			SD	78.5862	32.909	57.9128	82.1619	62.2611	91.3269	90.7306	60.2298	64.3135	66.185	96.4937	75.9233	56.6397	107.438	90.5767	85.7578	84.6594	104.455	19.9396	124.065	SD	1.92676	3.13248	2.72362	2.42652	4.78581	4.79312	5.6761	3.32596	2.28196	3.26573	2.1697	1.8461	4.18113	3.14235	5.14408	3.67717	3.05604	3.53227	7.06646	7.8923	3.11174	5.1453	3.67935	2.5713
2013-07-01	Lbn H	M	Male A2	1039.8	232.93	902.76	1676.19	1475.61	1467.03	1058.83	953.06	809.14	872.8	430.44	430.18	596.66	787.17	1348.76	1786.9	1332	2080.8	1121.12	3105.61	Male A2	45.6	93.2	139.6	13.2	78.5	57.4	33.2	13.8	70.4	53.4	23.5	9.4	88.8	78.9	134.9	124.5	75.3	120.5	74.5	90.9	28.2	28.2	110.8	134.9
2013-10-07	Lbn H	M	A5	990.86	243.49	924.08	1632.96	1411.23	1469.93	1045.72	887.86	676.36	784.46	332.68	392.3	470.94	601.49	1362.38	1717.34	1397	2094.38	1076.43	3007.82	A5	45.4	100.1	144.9	12.9	72.8	55.6	26.1	7.6	68.3	51.9	20.8		91.8	80.2	136.6	126.1	78.1	123.1	69.8	82.1	26.8	33.2	110.4	139.5
2013-07-01	Lbn H	M	Male A3	1131.39	320.34	703	1264.24	1059	1040	1166.1	910.53	788	908.77	421.89	378.67	553.06	777.63	1339.17	2066	1337.3	2054.3	1086.41	3030.55	Male A3	28.1	123.2	151.7	16.2	38.4	32.4	10.7	4.4	39.3	28	10.9	0.4	110.7	99.3	138.8	127.4	94.7	123.9	76.5	87	26.9	26.9	102.5	136
2013-08-19	Lbn H	M	Male A1	966.05	286.14	643	1228.03	1045	1019	1015.74	883.71	750.23	1036.7	296.39	440.24	496.87	633.37	1292.35	2049	1231.6	2114.25	1151.25	3013.92	Male H5	30.8	125	155.9	16.3	47.5	26.1	16.4	4.6	41.1	26.7	9.9	4.4	114.8	101.7	145.7	132.6	94.5	125.4	68.8	81.8	23.8	28.5	110.4	140
2013-08-19	Lbn H	M	Male A2	968.13	264.2	620	1244.17	1070	1032	1000.78	831.61	718.82	1097.22	436.64	447.64	460.72	746.78	1254.22	2051	1312.09	2210.36	1143.72	3056.89	Male H6	29.7	125.2	155	15.6	45.8	38.6	16	8.8	39.8	23	10.1	6.7	120.1	106.3	149.9	136.1	100.1	129.9	71.2	87.8	36.3	45.8	110.6	139.1
2013-10-07	Lbn H	M	A4	770.48	251.04	831	1067.97	872	903	813.66	765.06	488.6	628.49	207.77	469.16	379.37	447.84		1928	1301	2058.77	1174.87	2742.56	A4			152.2	18.6			11.9	26.5			9.2	18.5			139.3	120.4		112.9	37.2	47.7	22.5	12.7	108.8	140.8
			Average	977.785	266.357	770.64	1352.26	1155.47	1155.16	1016.8	871.972	705.192	888.073	354.302	426.365	492.937	665.713	1319.38	1933.04	1318.5	2102.14	1125.63	2992.89	Average	35.92	113.34	149.883	15.4667	56.6	42.02	19.05	10.95	51.78	36.6	14.0667	7.88	105.24	93.28	140.867	127.85	88.54	122.617	66.3333	79.55	27.4167	29.2167	108.917	138.383
			SD	108.641	29.3969	121.245	223.386	214.893	226.163	105.212	59.8769	106.16	155.249	84.1007	31.4281	69.2916	120.061	40.2002	137.203	49.3236	52.5095	35.0889	116.584	SD	7.86928	13.8185	5.79696	1.94907	15.9546	12.4792	8.03217	7.62665	14.3732	13.2156	5.78984	6.07533	12.5931	11.4414	5.25188	5.17389	9.91355	5.18922	13.2953	14.5967	4.42396	9.75182	2.94302	2.16134
			Ttest	0.950033	0.947926	0.0407467	0.117992	0.0994124	0.13662	0.803496	0.113831	0.376497	0.772499	0.876134	0.295296	0.962004	0.808499	0.742943	0.0439254	0.331471	0.868533	0.215869	0.850624	Ttest	0.0626327	0.0902817	0.386981	0.958129	0.17719	0.11215	0.395787	0.0723574	0.181254	0.130361	0.669924	0.0360687	0.151798	0.266872	0.941641	0.701121	0.188413	0.901832	0.536216	0.401216	0.361269	0.722263	0.654666	0.881478

## Sheet: Wnt1-P8
DOD	Genotype	Gender	Sample	N-A	A-Pr	E-Mu	E-Iu	E-Bu	E-Pr	N-Pr	Mu-Pr	Mu-Bu	Mn-Id	Ml-Bl	Pr-Iu	Id-Ii	Ml-Ii	E-So	E-Po	Br-Po	Po-Mu	So-Po	Po-A	Sample	PoEL/SoEL	ANL/SoEL	ANL/PoEL	ANL/PrNL	MnIdL/SoEL	MlBlL/SoEL	MnIdL/PoEL	MlBlL/PoEL	MuBuL/SoEL	MuPrL/SoEL	MuBuL/PoEL	MuPrL/PoEL	PrEL/SoEL	BuEL/SoEL	PrEL/PoEL	BuEL/PoEL	IuEL/SoEL	IuEL/PoEL	MuPrL/PrIuL	MuBuL/PrIuL	MlIiL/IdIiL	MlBlL/IdIiL	MuBrL/PoBrL	ABrL/PoBrL
2013-11-19	Control	F	A6	800.31	248.35	641	1011.36	868	895	846.13	633.08	437.27	875.98	292.16	345.86	412.73	546.83	1319.11	1904	1118.04	2057.41	1063.38	2707.71	A6	32.5	122	154.6	17.2	45.5	23.1	13.1	9.2	43.7	27.6	10.9	5.2	106.8	91	139	123.1	87.3	119.4	55.8	69	23.4	23.4	115.8	140.2
2013-11-19	Control	F	A7	759.59	224.89	625	1049.83	924	903	804.49	717.47	562.55	896.04	391.13	368.8	413.04	621.15	1323	1973	1309.47	2007.12	995.25	2761.3	A7	27	121.5	148.4	15.6	41.4	29.1	14.3	2.1	45.5	27.6	18.3	0.5	109	93.3	136	120.2	89.4	116.3	60.4	76.5	26.9	34.8	105.6	133.7
2013-11-19	Control	F	W2	774.03	218.08	658	1001.14	862	839	779.45	658.39	477.46	883.02	322.02	385.92	418.13	546.72	1353.05	2016	1268.8	2061.71	1014.05	2767.36	W2	26.9	121.7	148.4	15.7	44.8	26.5	18.2	0	40.3	21.8	13.8	4.9	107.6	90.5	134.2	117.2	85.7	112.4	55.1	73.9	26.3	28.5	106.9	133.1
2013-11-19	Control	F	W3	728.33	222.4	601	972.6	848	845	774	683.34	516.53	958.25	362.4	367.97	395.4	571.89	1296.52	1956	1168.87	1998.28	987.34	2709.91	W3	26.8	123.7	150.3	16.1	43.7	29.6	16.8	3.5	40.5	23.6	13.5	3.2	111.5	95.2	138.3	122	89.7	116.4	56.8	72.6	28.4	37.4	108.8	134.1
2013-11-20	Control	F	A1	569.44	193.19	559	838.88	712	672	621.65	439	293.96	651.7	255.38	280.41	312.26	434.43	1193.5	1817	1175.75	1887.14	894.93	2356.04	A1	25.2	118.7	143.9	19.3	42.9	32.2	17.9	7.2	46.5	21.8	22	3.4	102.1	85.5	127.2	110.4	85.4	110.4	60.7	85.1	31.9	32.4	105.1	127.3
2013-11-20	Control	F	A3	494.84	207.63	595	783.87	638	642	561.73	462.8	294.5	628.68	218.04	244.39	273.12	380.87	1157.16	1734	1146.7	1776.39	851.81	2241.42	A3	25.6	120.2	145.4	18.4	38.6	22.2	13	3	46.1	15.8	17.1	10.3	101.6	85.5	127	110.8	85.2	110.6	54.2	64.1	26.3	26.5	99.8	126
2013-11-20	Control	F	A4	566.06	216.45	607	862.61	736	726	634.11	453.77	288.4	818.4	268.37	271.12	244	410.23	1184.54	1784	1140.95	1879.88	894.64	2358.78	A4	26.5	118.9	145.2	19.1	47.4	28.3	21	2.2	41.9	22.1	15.4	4.2	101.5	85.1	127.9	111.7	84.7	111.2	55.3	74.7	27.2	27.2	104.2	127.3
2013-11-20	Control	F	A5	590.1	194.94	541	851.02	737	679	624.96	489.54	381.36	821.99	332.98	273.74	239.42	460.23	1192.81	1815	1182.68	1845.29	915.83	2390.74	A5	26.4	119	145.1	18	43.3	31.3	16.8	4.9	46.5	24.3	20.3	2.1	103.8	88	130.2	114.3	88.1	114.5	70.9	97.6	31.1	31.1	105.2	129.4
2013-11-20	Control	F	W1	521.87	211.67	524	827.61	702	671	588.39	460.27	330.45	782.55	320.42	256.41	214.64	461.95	1189.33	1794	1101.75	1824.87	878.8	2320.25	W1	25.2	120.7	145.5	20	44.9	33.7	26.9	8.8	47.4	26	22.4	0.9	102.8	86.9	127.8	111.9	87.2	112.2	68.5	91.1	38.7	38.7	103.9	125.2
2013-11-20	Control	F	W3	460.26	207.28	498	912.03	706	669	443.88	519.52	406.92	922.36	337.76	229.59	124.42	488.57	1257.3	1583	1165.04	1600.71	967.84	2238.04	W3			146.6	25.2	40.3	28.6	22.2	11.9	41.7	25.4	17.8	1.4	108.5	90.7	132.7	117.5	87.4	117.9	65.2	85.4	32	32	99.4	131.2
			Average	626.483	214.488	584.9	911.095	773.3	754.1	667.879	551.718	398.94	823.897	310.066	302.421	304.716	492.287	1246.63	1837.6	1177.8	1893.88	946.387	2485.16	Average	26.9	120.711	147.34	18.46	43.28	28.46	18.02	5.28	44.01	23.6	17.15	3.61	105.52	89.17	132.03	115.91	87.01	114.13	60.29	79	29.22	31.2	105.47	130.75
			SD	120.087	15.0892	49.8065	86.904	89.1696	98.6807	121.255	103.086	93.5101	104.242	49.3668	55.3513	97.0118	73.0319	67.7322	122.413	61.2932	136.29	65.2401	210.989	SD	2.08859	1.58846	3.04703	2.68485	2.47944	3.50748	4.14097	3.62293	2.57777	3.33257	3.59757	2.71457	3.41022	3.33018	4.42426	4.51939	1.65315	3.06041	5.70551	9.92099	4.11553	4.64715	4.39478	4.40392
2013-11-19	Control	M	A1	855.82	229.05	648	1054.06	921	911	910.32	723.71	546	853.17	335.58	377.54	442.37	571.89	1348.17	1989	1178.43	2063.34	1053.85	2709.81	A1	29.6	120.4	149.9	15.4	43.6	31.3	13.9	2	43.5	25.7	14	3.8	109.4	92.9	139	122.6	88.7	118.3	53.4	75.1	26.9	31.5	111.2	136.9
2013-11-19	Control	M	A2	697.17	212.26	631	988.86	810	827	752.96	598.92	409.3	693.14	274.97	395.49	393.2	480.86	1290.64	1959	1215.87	1998.66	955.96	2612.07	A2	25.9	119.7	150.2	15.5	42.4	23.8	9.5	8	41.1	18.8	10.8	6.6	107.6	88.8	136.7	119.2	85.1	114.7	52.9	78.1	26.3	32.3	110.5	135.8
2013-11-19	Control	M	A3	802.51	253.15	659	1015.15	845	804	911.07	612.21	436.86	668.88	296.14	358.82	418.69	512.83	1327.72	1934	1236.32	2049.55	966.62	2665.96	A3	26.5	118.9	145.6	15.5	43.4	23.3	16.4	2.2	47.9	29.4	15.3	6.9	106.3	90.6	133.5	114.6	86.1	110.9	53.6	74.1	26.1	26.1	104.7	131
2013-11-19	Control	M	A4	722.61	235.5	622	938.55	877	887	773.93	597.27	401.77	652.53	249.48	353.58	390.76	472.38	1335.3	1950	1225.94	2065.35	991.1	2693.36	A4	27.5	122.7	145.5	18.3	37	19.2	16.9	3.1	38.2	21.3	21.5	2.7	109.3	91.7	132.8	117.1	87.2	112.7	47.3	68.2	28.2	28.2	109.5	133.1
2013-11-20	Control	M	A3	557.77	179.89	535	855.82	726	665	578.71	424.26	329.51	786.23	280.18	295.47	239.84	445.75	1124.68	1701	1058.51	1788.02	892.37	2261.02	A3	28.6	118.4	146.8	17.3	43.7	31.4	15.3	2.9	50.8	25.1	22	3.3	101.6	86.5	130	114.9	85.1	113.5	66.4	98.5	29.6	29.6	105.4	126.5
2013-11-20	Control	M	W2	666.05	243.01	641	966.53	830	827	716.97	643.67	482.79	802.06	314.35	273.65	347.09	480.12	1222.8	1868	1217.55	1905.9	1007.02	2565.61	W2	29.7	119.3	148.7	19.8	44.1	29.8	14.5	0.3	40.9	27.3	11.2	2.3	102.9	89	132.4	118.5	87.8	117.3	61.4	75.2	25	25	103.2	131.8
2013-11-20	Control	M	W3	639.66	220.55	584	887.44	736	725	675.08	513.44	355.26	768.87	289.13	294.26	313.64	443.5	1206.96	1811	1112.47	1914.72	996.14	2448.79	W3	31.1	119.9	150.9	17.3	45.5	27.5	14.3	3.8	39.7	22.5	8.8	8.5	104.3	88.7	135.3	119.6	87.2	118.2	60.8	77.4	27.7	27.7	109.4	133.9
2013-11-20	Control	M	A1	545.53	199.41	539	843.96	698	676	597.71	447.75	318.64	740.45	297.68	278.84	271.35	419.37	1198.39	1844	1158.23	1890.09	899.92	2385.97	A1	24.5	120.6	144.7	20.3	44.3	27.3	19.9	2.5	44.1	24.4	19.5	0.2	102.9	87.8	127.2	112	86.4	110.8	65.2	84.2	27.8	27.8	102.8	123.9
			Average	685.89	221.602	607.375	943.796	805.375	790.25	739.594	570.154	410.016	745.666	292.189	328.456	352.117	478.337	1256.83	1882	1175.41	1959.45	970.373	2542.82	Average	27.925	119.987	147.788	17.425	43	26.7	15.0875	3.1	43.275	24.3125	15.3875	4.2875	105.537	89.5	133.363	117.312	86.7	114.55	57.625	78.85	27.2	28.525	107.087	131.613
			SD	101.611	22.4248	45.6589	71.3334	73.6036	86.4794	117.578	94.7363	72.8061	65.4579	24.2223	44.9706	67.448	44.3559	75.1606	89.5461	58.7446	94.0285	50.8366	151.609	SD	2.07771	1.23333	2.2729	1.81021	2.41143	4.03237	2.77959	2.08447	3.99461	3.16443	4.7685	2.60549	2.84734	1.96469	3.48602	3.15454	1.18743	2.89137	6.34128	8.52042	1.33791	2.34187	3.19704	4.16786
			Ttest	0.30847	0.460709	0.365932	0.430461	0.451544	0.453185	0.250843	0.717393	0.798782	0.100178	0.389643	0.325356	0.284877	0.660462	0.779271	0.430176	0.938056	0.291058	0.433	0.548393	Ttest	0.356659	0.344253	0.74881	0.391724	0.82314	0.36474	0.124974	0.172873	0.662369	0.669689	0.412015	0.620455	0.991387	0.818176	0.520836	0.492781	0.679561	0.783421	0.390121	0.974888	0.226861	0.18078	0.422796	0.695441
Mutant				Linear Measurement (pixels)																					Angular Measurement (Degrees)
DOD	Genotype	Gender	Sample	N-A	A-Pr	E-Mu	E-Iu	E-Bu	E-Pr	N-Pr	Mu-Pr	Mu-Bu	Mn-Id	Ml-Bl	Pr-Iu	Id-Ii	Ml-Ii	E-So	E-Po	Br-Po	Po-Mu	So-Po	Po-A	Sample	PoEL/SoEL	ANL/SoEL	ANL/PoEL	ANL/PrNL	MnIdL/SoEL	MlBlL/SoEL	MnIdL/PoEL	MlBlL/PoEL	MuBuL/SoEL	MuPrL/SoEL	MuBuL/PoEL	MuPrL/PoEL	PrEL/SoEL	BuEL/SoEL	PrEL/PoEL	BuEL/PoEL	IuEL/SoEL	IuEL/PoEL	MuPrL/PrIuL	MuBuL/PrIuL	MlIiL/IdIiL	MlBlL/IdIiL	MuBrL/PoBrL	ABrL/PoBrL
2013-11-19	Mutant	F	W1	741.33	254.63	607	987.95	739	811	708.82	439.17	763.81	770.06	316.81	284.57	330.65	490.24	1240.55	1971	1199.47	1995.4	1087.49	2714.75	W1	29.8	121.4	151.3	19.2	45.7	32.5	16.1	2.7	35.3	26.6	5.4	3.2	105.8	89.4	135.6	119.2	91.9	121.7	75.6	83.7	32.3	32.3	104	130
2013-11-20	Mutant	F	A2	560.12	217.62	618	884.49	765	724	617.82	565.21	456.53	775.57	318	208.4	96.02	437.68	1094.1	1745	1170.66	1696.35	944.02	2298.97	A2	28.7	114	142.6	20	44.7	45	16.2	16.1	43.1	29.3	14.5	0.4	95.2	83	123.9	111.6	85.8	114.5	83.9	87.5	46.2	46.2	94.3	122.6
2013-11-20	Mutant	F	A6	536.2	203.96	576	826.74	723	687	600.04	433.4	320.78	642.55	235.5	209.28	151.42	355.61	1083.52	1693	968.84	1763.01	911.61	2233.38	A6	29.2	114.4	143.3	19.6	46.6	31.1	17.3	1.8	45.8	26.3	16.8	2.9	97.1	83.9	126.2	113	85.5	114.6	67.4	90	33.4	37.8	101.4	121.6
2013-11-20	Mutant	F	A7	490.1	212.6	535	726.97	632	627	548.9	429.24	299.93	547.99	232.42	162.98	186.29	328.61	1030.42	1659	1094.35	1687.19	899	2159.98	A7	28.5	116.7	145	20.5	41.2	23.7	12.4	5.2	37.8	23.8	10	4.5	98.7	84.3	127.3	112.7	88.2	116.6	70	79.1	39.1	38.2	97.6	122.2
			Average	581.938	222.203	584	856.538	714.75	712.25	618.895	466.755	460.262	684.043	275.683	216.308	191.095	403.035	1112.15	1767	1108.33	1785.49	960.53	2351.77	Average	29.05	116.625	145.55	19.825	44.55	33.075	15.5	6.45	40.5	26.5	11.675	2.75	99.2	85.15	128.25	114.125	87.85	116.85	74.225	85.075	37.75	38.625	99.325	124.1
			SD	95.4044	19.349	32.2102	94.5069	50.0718	66.6985	57.7548	56.9523	185.281	94.8791	41.7388	43.6334	86.7641	64.4073	77.9613	121.696	89.225	124.676	75.1175	215.257	SD	0.502494	2.94311	3.43256	0.481534	2.04756	7.65388	1.85068	5.70898	4.15873	1.94808	4.37114	1.48408	4.00687	2.4985	4.4173	2.97605	2.56174	2.92276	6.32312	4.11484	5.51928	4.95599	3.68739	3.42491
2013-11-19	Mutant	M	A5	677.52	239.74	604	922.05	752	785	728.66	631.56	454.7	821.26	330.83	227.98	188.39	469.68	1181.9	1916	1255.41	1877.59	1038	2577.88	A5	28.3	118.3	146.6	19.2	42	35.6	13.7	7	39.8	29.6	11.3	1.1	101.7	86.9	130	115.2	89.7	118.1	72.7	88.1	30.6	30.6	99.2	126.9
2013-11-20	Mutant	M	A1	637.73	237.81	648	927.54	775	785	683.06	610	475.25	716.42	322.75	209.27	160.12	464	1150.43	1867.82	1145.77	1942.5	978.65	2341.27	A1	27.9	114.7	145.3	19.6	45.3	40.1	15.4	7.2	38.8	29.7	8.4	4.2	96.9	84.9	129.4	114.5	87.2	117.7	68.9	86.9	40.7	40.7	99.7	124.5
2013-11-20	Mutant	M	W1	557.54	228.99	618	835.35	690	689	608.16	500.02	322.67	607.92	206.49	241.35	166	339	1161.32	1792	1151.49	1854.93	1002.32	2367.44	W1	31.4	118.5	149.5	21.6	45	18	13.8	12.8	33.4	20.7	2.3	10.6	96.8	78.5	130.5	114.2	81.2	116	55.6	78.9	35.4	23.7	102.3	128.7
			Average	624.263	235.513	623.333	894.98	739	753	673.293	580.527	417.54	715.2	286.69	226.2	171.503	424.227	1164.55	1858.61	1184.22	1891.67	1006.32	2428.86	Average	29.2	117.167	147.133	20.1333	44.1	31.2333	14.3	9	37.3333	26.6667	7.33333	5.3	98.4667	83.4333	129.967	114.633	86.0333	117.267	65.7333	84.6333	35.5667	31.6667	100.4	126.7
			SD	49.8987	4.6795	18.3545	42.2243	35.898	45.2548	49.6763	57.6032	67.6058	87.1	56.8058	13.1569	12.1796	60.3089	13.049	51.0403	50.3907	37.1114	24.3943	105.911	SD	1.56418	1.74611	1.75563	1.04987	1.48997	9.53601	0.778888	2.68825	2.81109	4.21927	3.75085	3.95559	2.28668	3.58267	0.449691	0.418994	3.56682	0.910433	7.33136	4.08357	4.12499	6.98109	1.35892	1.72047
			Ttest	0.579867	0.36957	0.169837	0.602599	0.573244	0.475496	0.319188	0.0791197	0.760587	0.722141	0.812712	0.761113	0.756111	0.723669	0.374895	0.347808	0.314187	0.281313	0.429555	0.649958	Ttest	0.885148	0.820127	0.564015	0.67919	0.796367	0.820278	0.41336	0.571312	0.380255	0.955299	0.295827	0.363274	0.819727	0.555865	0.595417	0.813852	0.536858	0.848261	0.224025	0.909788	0.64743	0.249362	0.70115	0.35494

## Sheet: Wnt1-P28
DOD	Genotype	Gender	Sample	N-A	A-Pr	E-Mu	E-Iu	E-Bu	E-Pr	N-Pr	Mu-Pr	Mu-Bu	Mn-Id	Ml-Bl	Pr-Iu	Id-Ii	Ml-Ii	E-So	E-Po	Br-Po	Po-Mu	So-Po	Po-A	Sample	PoEL/SoEL	ANL/SoEL	ANL/PoEL	ANL/PrNL	MnIdL/SoEL	MlBlL/SoEL	MnIdL/PoEL	MlBlL/PoEL	MuBuL/SoEL	MuPrL/SoEL	MuBuL/PoEL	MuPrL/PoEL	PrEL/SoEL	BuEL/SoEL	PrEL/PoEL	BuEL/PoEL	IuEL/SoEL	IuEL/PoEL	MuPrL/PrIuL	MuBuL/PrIuL	MlIiL/IdIiL	MlBlL/IdIiL	MuBrL/PoBrL	ABrL/PoBrL
2013-11-12	Control	F	Female A3	1170.48	222.06	1016.43	1811.31	1636.35	1578.64	1136.14	951.84	810.3	950.77	393.2	570.92	583.3	757.23	1313.07	1843.9	1276.94	2309.57	1147.62	3338.77	Female A3	41.1	103.3	143.3	10.9	63.5	49.2	22.7	4.5	64	42.6	24		97.8	86.1	138.6	126.9	81.7	122.1	65.7	89	22.2	22.2
2013-10-02	Control	F	3A3	952.77	208.04	649	1183.59	995	882	810.39	819.06	671.55	968.71	389.4	563.48	571.01	699.63	1416.79	2152	1354.84	2191.99	1079.23	3137.43	3A3	26.2	124.7	150.8	8.9	40.5	22.6	14.5	3.5	38.7	13.6	12.5	12.7	121.8	101	147.9	127.1	94.9	121	63.8	88.5	21.3	26.2	113.6	139.6
2013-10-02	Control	F	3A4	1006.79	204.82	710	1164.62	969	956	966.54	776.29	550.25	955.84	274.32	511.56	519.86	576.82	1350.07	2019	1423.36	2171.99	1084.35	2981.49	3A4	30.1	123.9	153.9	12.7	46.5	17.8	16.3	12.3	37.8	17.6	7.7	12.4	115.2	96.2	145.4	126.2	89.7	119.8	52.1	73.3	20.6	20.6	114.6	141.1
2013-10-15	Control	F	A1	1121.45	234.58	667	1252.87	1047	1425.41	1047.84	874.56	607.35	829.39	332.51	542.14	553.04	670.59	1411.54	2116	1254.37	2298.82	1079.92	3054.87	A1	27.4	117.4	140.2	14.5	43.9	22.5	16.2	4.9	43.1		15.7			100.7		127.9	95	122.2			21.7	21.7	118.7
2013-10-15	Control	F	A2	1054.5	221.77	689	1283.67	1039	1032	100.94	856.59	674.4	890.05	337.81	529.73	563.57	687.97	1473.67	2187	1212.65	2268.88	1086.89	3197.03	A2	26.4	124.8	151.1	10.6	44.2	22.7	18	3.8	39.6	21.9	13.3	4.4	116.4	99.5	142.7	125.7	92.7	119	65.8	83.5	21.8	21.8	117.9	142
2013-10-15	Control	F	A3	998.81	186.69	736	1305.68	1098	1089	960.84	867.01	649.26	893.01	304.47	551.6	534.7	641.76	1442.56	2082	1246.35	2233.76	1047.96	3136.95	A3	27.7	123.9	151.6	10.7	47.4	33.9	19.8	6.2	40.3	20.9	12.7	7	116.8	99.2	144.6	126.9	92.2	119.9	57.9	74.5	22	22	117.2	143.4
2013-10-15	Control	F	W1	1073.43	235.01	686	1275.07	1068	1018	992.88	836.96	664.48	866.78	292.54	527.79	540.01	623.27	1488.78	2255	1345.62	2329.78	1093.82	3286.17	W1	24.6	125.2	149.7	12.2	39.2	24.7	14.5	6.5	41	20.1	16.4	4.6	117.8	100.1	142.6	124.8	94.2	118.8	60.6	84.9	24.2	24.2
2013-10-15	Control	F	W2	1001.3	273.65	699	1165.65	946	1021	1036.27	766.05	512.8	697.72	252.65	439.69	472.87	570.5	1344.55	2028	1163.26	2177.11	1080.46	2994.04	W2	29.4	123.8	153	14.7	40.1	16.6	10.7	12.2	38	23.9	8.4	5.3	112.7	95.6	142.2	125.1	90.7	120.1	52.7	70.5	20.8	20.8	116.4	142.3
2013-10-16	Control	F	A2	1078.68	212.23	711	1341.56	1145	1042	1001.07	944.91	795.78	966.67	339.01	611.9	593.41	736.66	1540.79	2302	1352.86	2356.6	1102.22	3372.11	A2	24.4	129.7	154	11	36.9	20.3	12.8	4.3	39.1	16.5	14.9	7.8	121.9	103.1	146.3	127.4	96.1	120.5	64	87.2	20.9	26.8	114.8	142
2013-11-16	Control	F	Female W1	1080.96	226.85	768	1294.41	1099	1077	1064.32	984.72	774.25	884.62	450.57	531.87	591.31	767.36	1428.47	2207	1452.71	2272.51	1120.76	3271.51	Female W1	26.2	127.4	153.8	12.2	39.3	22.5	12.8	4	32	16.1	5.6	10.1	120.6	103.8	146.9	130.2	96.7	123.1	58	76.9	22.4	22.4	108.5	141.9
			Average	1053.92	222.57	733.143	1307.84	1104.24	1112.11	911.723	867.799	671.042	890.356	336.648	538.068	552.308	673.179	1421.03	2119.19	1308.3	2261.1	1092.32	3177.04	Average	28.35	122.41	150.14	11.84	44.15	25.28	15.83	6.22	41.36	21.4667	13.12	8.0375	115.667	98.53	144.133	126.82	92.39	120.65	60.0667	80.9222	21.79	22.87	115.212	141.757
			SD	61.7497	22.0178	99.6456	177.666	186.81	205.763	282.013	69.932	94.7741	78.3087	57.3625	42.3915	35.3167	66.4798	66.9853	126.799	88.064	61.902	25.4829	132.391	SD	4.59091	7.02459	4.47084	1.71243	7.21724	9.12248	3.40941	3.1524	8.02312	8.06377	4.97751	3.13645	6.95557	4.81499	2.73089	1.47296	4.16208	1.35591	4.95536	6.73874	0.991413	2.04159	3.0197	1.08346
2013-11-12	Control	M	Male A1	1145.7	253.51	1002.84	1751.66	1581.53	1560.82	1132	947.73	771.33	847.64	383.83	535.99	563.66	714.4	1320.76	1887.1	1345.68	2351.72	1134.25	3352.44	Male A1	42.4	103.9	147.4	13.5	64.6	51.9	21.6	10.8	62.2	45.6	22.4	8.7	95.3	84.3	139.3	127.1	77.9	127.4	62.2	82.8	25.3	31.5	103.4	132.7
2013-10-02	Control	M	1A2	1183.25	272.62	730	1343.16	1144	1162	1208.11	959.85	750.06	895.03	388.1	515.28	569.32	743.93	1506.75	2308	1262.4	2353.81	1096.34	3380.69	1A2	39.8	102.4	142.4	12.9	66.1	49.7	25.6	8.9	62.3	49.1	23.4	7.4	96.3	86.7	135.4	126.4	79.3	122.2	58.7	72.4	25.1	29.4	111	139.9
2013-10-02	Control	M	1A3	1168.35	324	715	1331.82	1132	1163	1197.82	903.99	711.47	910.79	414.43	480.66	630.92	775.16	1574.66	2214.54	1305.41	22204.8	1096.54	3204.32	1A3	32.4	104.1	134.5	14.8	66.3	50.9	20.4	13.6	62	49.6	13.4	6.4	97.1	86.7	135.4	121.4	81.2	116.7	60.5	75.9	26.4	29.2	110.7	129.4
2013-10-02	Control	M	1W1	1120.46	286.33	785	1297.83	1095	1109	1110.11	889.74	674.68	1059.71	330.28	501.09	583.21	704.35	1535.92	2313	1271.36	2381.33	1069.08	3364.8	1W1	31.2	99.9	141.7	15.4	73.2	46.8	17.8	14.7	61	46.6	15.8	3.7	92.9	92.9	130.7	123.8	76.1	114.3	56.4	68.5	25.4	25.4	110.2	138.5
2013-10-02	Control	M	2A1	1029.47	215.35	709	1255.71	1061	1022	998.92	841.81	654.89	859.11	388.48	493.96	566.76	700.38	1434.35	2142	1169.6	2195.43	1054.91	3116.95	2A1	25.7	122.4	148.3	12.3	44.9	31	19.2	5.2	42.7	23.1	17.2	2.8	113.5	96.1	139.3	121.8	91.6	117.3	64.2	83	23.4	30.5	111.4	138.5
2013-10-02	Control	M	2A2	1065.63	221.87	726	1280.92	1050	1029	1029.16	788.35	576.89	943.86	300.31	536.39	552.33	627.23	1406.16	2102	1291.74	2279.14	1129.63	1885.78	2A2	30	122.8	152.8	11.9	49.7	24.8	19.8	5.6	42.7	21	12.6	8.9	114.2	96	144.1	125.9	90.4	120.3	61.4	80	22.4	22.4	120.5	146.6
2013-10-15	Control	M	A1	953.26	278.15	751	1100.46	903	999	963.85	803.5	529.04	907.7	214.7	445.57	493.23	562.31	1306.54	2137	1324.51	2252.64	2004.57	3082.37	A1	27.8	107.8	153.7	17.4	49.8	36.8	17.8	7	40.8	2701	12.5	8.7	110.8	96.7	140.8	124	92.5	116.7	41.7	51.8	19.8	11.4	112.4	123.4
2013-10-15	Control	M	A3	1029.03	212.34	681	1254.88	1029	987	955.31	865.75	683.08	851.41	328.3	561.77	564.69	654.16	1448.08	2157	1250.25	2206.19	1073.57	3165.29	A3	26.4	124.9	151.4	12.1	41.3	22.2	15	4.8	39.5	19.2	12.8	7.5	118.5	99.6	144.9	126.1	93.2	119.6	63.9	84.3	22	22	114.8	141.5
2013-10-15	Control	M	A4	1061.3	268.83	718	1331.17	1091	1132	1088.4	873.62	655.7	842.64	304.18	490.11	560.8	641.6	1456.92	2171	1286.59	2307.56	1102.75	3214.93	A4	27.3	124.7	151.8	14.4	45.8	26.6	18.3	4.9	40.7	25.9	13.3	1.4	114.8	100.1	141.9	127.1	94	121.1	64.7	79.2	26.1	31	116.7	142.5
2013-10-15	Control	M	W1	1025.86	199.08	716	1278.23	1050	1073	1039.7	788.42	558.18	767.76	215.72	524.13	515.15	556.19	1414.16	2115	1240.88	2259.48	1066.33	3084.7	W1	26.8	120.1	146.9	11.3	50.7	24.7	23.7	2.7	44.9	25.6	18	1.2	112.4	95.2	139.3	122.1	88.8	115.7	58	80.9	23.5	23.5	113	135.8
2013-10-16	Control	M	A1	1103.14	243.42	756	1368.06	1110	1126	1082.47	921.98	668.58	863.97	354.89	568.48	609.87	696.47	1564.43	2312	1378.11	2398.32	1109.05	3409.15	A1	24.8	126.9	151.7	12.2	41.6	22.9	16.9	1.9	37.5	20.3	12.7	4.5	117.8	100.3	142.6	125	93.4	118.1	59.2	77.8	18.8	18.8	118.2	144.6
2013-10-16	Control	M	A3	976.91	220.34	684	1293.67	1060	983	887.93	893.4	731.06	879.89	402.42	588.13	571.04	759.99	1502.88	2235	1312.51	2258.68	1076.13	3257.71	A3	24.9	128.6	153.5	11.9	38.9	25.6	14.1	5.3	37.2	16.6	12.3	8.3	121.1	102.8	145.9	127.7	95.1	120	66.2	84.3	22.7	28.8	115.5	142.9
			Average	1071.86	249.653	747.82	1323.96	1108.88	1112.15	1057.81	873.178	663.747	885.792	335.47	520.13	565.082	678.014	1455.97	2174.47	1286.59	3954.09	1167.76	3126.59	Average	29.9583	115.708	148.008	13.3417	52.7417	34.4917	19.1833	7.11667	47.7917	253.633	15.5333	5.79167	108.725	94.7833	139.967	124.867	87.7917	119.117	59.7583	76.7417	23.4083	25.325	113.15	138.025
			SD	70.4095	35.8137	81.8087	144.419	154.397	149.636	93.4465	55.796	72.6446	67.3695	64.6992	39.0691	34.8384	68.3516	82.8617	113.78	51.8586	5503.14	253.427	390.311	SD	5.50643	10.5471	5.63049	1.74234	11.1797	11.5079	3.19422	3.90061	10.168	738.011	3.77786	2.80043	9.82651	5.75439	4.25154	2.11988	6.75308	3.35853	6.15027	8.82595	2.31605	5.77525	4.26624	6.44323
			Ttest	0.55529	0.0606297	0.721354	0.825164	0.952084	0.999538	0.123435	0.850221	0.847586	0.890001	0.966386	0.337091	0.426694	0.874879	0.318554	0.316727	0.501693	0.364715	0.382072	0.713636	Ttest	0.491513	0.11727	0.366382	0.0673591	0.0597003	0.0646732	0.0346258	0.583207	0.137418	0.380608	0.232464	0.129695	0.101936	0.134426	0.0244577	0.0293899	0.0887219	0.211216	0.907837	0.273587	0.0637922	0.236747	0.276132	0.168644
Mutant				Linear Measurement (pixels)																					Angular Measurement (Degrees)
DOD	Genotype		Sample	N-A	A-Pr	E-Mu	E-Iu	E-Bu	E-Pr	N-Pr	Mu-Pr	Mu-Bu	Mn-Id	Ml-Bl	Pr-Iu	Id-Ii	Ml-Ii	E-So	E-Po	Br-Po	Po-Mu	So-Po	Po-A	Sample	PoEL/SoEL	ANL/SoEL	ANL/PoEL	ANL/PrNL	MnIdL/SoEL	MlBlL/SoEL	MnIdL/PoEL	MlBlL/PoEL	MuBuL/SoEL	MuPrL/SoEL	MuBuL/PoEL	MuPrL/PoEL	PrEL/SoEL	BuEL/SoEL	PrEL/PoEL	BuEL/PoEL	IuEL/SoEL	IuEL/PoEL	MuPrL/PrIuL	MuBuL/PrIuL	MlIiL/IdIiL	MlBlL/IdIiL	MuBrL/PoBrL	ABrL/PoBrL
2013-11-12	Mutant	M	Male A5	898.4	376.28	922.91	1749.46	1370.65	1491.59	911.49	891.32	706	1024.32	414.56	434.59	336.32	794.67	1215.58	1752.34	1198.54	2131.53	1057.48	3148.8	Male A5	45.1	104.6	150.1	24.4	65.3	61	19.5	8.4	62.2	55.7	13.1	5.4	91.5	84.4	134.9	134.9	78.4	122.7	83.9	88.5	22.1	22.6	106.8	129.8
2013-10-02	Mutant	M	2W1	996.62	274.43	623	1274.42	1053	1048	1039.72	823.17	684.21	752.17	306.3	408.24	539.59	581.58	1275.79	2058	1302.74	2107.81	1133.04	3017.94	2W1	29.3	120.1	149.5	15.2	55.9	46.1	26.8	17.2	49.4	34.6	20.2	5.1	109.2	96.2	138.6	125.6	92.1	121.4	77.9	93.9	32.6	42.2	108.7	134.9
2013-10-02	Mutant	M	2W2	820.11	220.2	637	1010.91	833	801	760.52	730.41	556.1	652.97	286.86	385.08	573.75	534.11	1265.48	1963	1156.12	1996.16	1097.73	2789.01	2W2	31.2	123.5	154.7	15.6	60.7	37.6	29.3	6.2	36.6	19.8	5.8	11.2	111.1	93.5	142.3	124.5	90.6	121.8	62.2	76.9	22.6	35.7	110.3	139
2013-10-02	Mutant	M	3A5	906.64	296.19	577	1078.18	871	881	934.53	750.52	611.71	707.78	395.82	299.86	393.78	621.69	1223.62	1998	1289.35	1920.03	1034.53	2804.67	3A5	25.3	119.4	144.7	18.8	47.1	44.3	21.8	18.7	45.3	33.9	19.9	8.4	105.6	93.5	131	118.8	92.3	117.6	85.9	97.4	31.2	38.9	100.3	127.9
2013-10-15	Mutant	M	A2 1	738.45	186.9	674.2	1058.08	840	859	678.18	675.76	431.05	375.56	225.67	418.77	436.77	426.9	1264.74	1616	1073.75	1850.11	1057.87	2501.63	A2 1	29.7	120.4	153.3	14.4	48.7	33.6	15.7	17.5	39.4	25	10.7	5.2	110.4	97.5	147.4	128.1	93.8	124.7	53.4	70	20.7	11.2	103.5	137.4
			Average	872.044	270.8	686.822	1234.21	993.53	1016.12	864.888	774.236	597.814	702.56	325.842	389.308	456.042	591.79	1249.04	1877.47	1204.1	2001.13	1076.13	2852.41	Average	32.12	117.6	150.46	17.68	55.54	44.52	22.62	13.6	46.58	33.8	13.94	7.06	105.56	93.02	138.84	126.38	89.44	121.64	72.66	85.34	25.84	30.12	105.92	133.8
			SD	87.1266	65.3964	122.076	272.884	204.993	251.519	129.105	75.2116	98.9059	207.56	70.2904	47.5304	88.7882	120.561	24.487	166.408	85.2309	107.512	34.9775	221.175	SD	6.77714	6.65041	3.47194	3.67826	6.92867	9.39434	4.90689	5.21498	8.99698	12.2776	5.51674	2.40799	7.28082	4.58144	5.69723	5.23733	5.61234	2.31914	12.7236	10.3465	5.00664	11.5643	3.6091	4.28999
2013-10-16	Mutant	F	A2	652.42	310.23	706	1055.69	807	823	663.1	563.43	386.25	505.29	182.51	299.18	392.74	435.6	1248.71	1968	1166.66	1970.26	1078.54	2690.36	A2	30.5	115.6	138.8	26.9	55.6	40.1	20.4	9.8	50.2	27.5	10	5.1	109.6	97.5	122.6	109.1	88.5	110.3	71.7	82.7	32.4	32.4	106.5	132.3
2013-10-16	Mutant	F	W1	918.15	229.19	689	1165.39	973	907	882.37	787.11	628.33	617.98	222.64	495.8	423.8	517.47	1328.19	2043	1207.13	2077.66	1057.03	2930.91	W1	27.3	123.5	150.7	15.3	47.8	28.2	20.5	10.9	39.6	20.6	12.2	6.8	112.4	95.6	139.7	123	88.6	116	62.6	75.3	25.7	25.7	107.9	135.5
2013-11-16	Mutant	F	Male A3	891.02	251.06	635	1174.98	919	951	927.54	747.6	559.69	835.96	284.9	343.82	396.42	537.54	1271.68	1986	1200.2	2031.36	1000.2	2833.73	Male A3	25.5	121.5	147	15.9	44.7	38.5	19.4	12.9	41.4	27.8	16.1	2.8	110.1	95.6	135.4	120.9	96.1	121.3	80.3	95.1	30.1	40	102.5	127.2
2013-11-16	Mutant	F	Male W2	934.71	255.44	671	1161.97	892	959	911.75	745.82	534.25	743.69	246.18	393.86	366.23	460.3	1220.11	1908	1171.98	2030.33	1108.87	2840.96	Male W2	33.1	121.5	154.6	16.5	52.3	34.1	19.3	12.5	36.2	27	3.3	6.2	108.6	94.9	141.6	127.9	90.9	123.9	69.6	78.3	26.4	30.1	106.8	130.8
			Average	849.075	261.48	675.25	1139.51	897.75	910	846.19	710.99	527.13	675.73	234.058	383.165	394.798	487.728	1267.17	1976.25	1186.49	2027.4	1061.16	2823.99	Average	29.1	120.525	147.775	18.65	50.1	35.225	19.9	11.525	41.85	25.725	10.4	5.225	110.175	95.9	134.825	120.225	91.025	117.875	71.05	82.85	28.65	32.05	105.925	131.45
			SD	114.605	29.8507	26.3285	48.6265	59.9641	53.9907	106.943	86.7779	88.3168	125.177	37.1464	73.148	20.3968	41.3384	39.6837	48.1579	17.4481	38.1291	39.7224	86.1274	SD	2.92233	2.95836	5.83711	4.782	4.16953	4.61269	0.552268	1.24574	5.16986	2.97269	4.64489	1.52705	1.39351	0.966954	7.40688	6.90702	3.08332	5.21842	6.31447	7.54636	2.73542	5.1829	2.04496	2.98371
			Ttest	0.772051	0.822633	0.874235	0.564585	0.451476	0.488618	0.843213	0.336332	0.357458	0.846665	0.0758277	0.897184	0.272187	0.188852	0.482459	0.344507	0.730591	0.693445	0.61276	0.836622	Ttest	0.487178	0.494386	0.47469	0.770486	0.262167	0.154101	0.363053	0.514591	0.436712	0.294213	0.395979	0.280611	0.306908	0.311995	0.444338	0.221969	0.668329	0.243272	0.844161	0.73267	0.403296	0.792558	0.998322	0.439019
